# Supplementary material for: Nutrients, Phytochemicals, and Antioxidant Capacity of Red Raspberry Nectar Fermented with Lacticaseibacillus paracasei
Source: Foods. 2024 Nov 18;13(22):3666. doi: 10.3390/foods13223666 (PMC11593764; doi:10.3390/foods13223666)
Supplement: Supplementary file 1 [file foods-13-03666-s001.zip]

Archive with 2 entries (2 files):
- Supplementary Fig.S1.pdf
- Supplementary Fig.S2.pdf
